# Supplementary material for: Strengthening the Role of PSMC5 as a Potential Gene Associated with Neurodevelopmental Disorders
Source: Int J Mol Sci. 2025 Jul 2;26(13):6386. doi: 10.3390/ijms26136386 (PMC12249637; doi:10.3390/ijms26136386)
Supplement: Supplementary file 1 [file ijms-26-06386-s001.zip]

Archive with 1 entries (1 files):
- ijms-3720196-supplementary.xlsx
