# Supplementary material for: Strengthening the Role of PSMC5 as a Potential Gene Associated with Neurodevelopmental Disorders
Source: Int J Mol Sci. 2025 Jul 2;26(13):6386. doi: 10.3390/ijms26136386 (PMC12249637; doi:10.3390/ijms26136386)
Supplement: Supplementary file 1 [file ijms-26-06386-s001.zip › ijms-3720196-supplementary.xlsx]

## Sheet: Foglio1
Table S1. Phenotypic comparison of the patient examined in this study, with those reported by Yu et al. 2024 (Case 1, 2, 3 and 4) in addition to those reported in DECIPHER database (306096 and 307251)
	Case 1 (Yu et al., 2024)	Case 2 (Yu et al., 2024)	Case 3 (Yu et al., 2024)	Case 4 (Yu et al., 2024)	Patient 306096	Patient 307251	This study
Genetic Variant (NM_002805.6)	c.959C>G p.Pro320Arg	c.959C>G p.Pro320Arg	c.959C>G p.Pro320Arg	c.959C>G p.Pro320Arg	c.959C>G p.Pro320Arg	c.959C>G p.Pro320Arg	c.959C>G p.Pro320Arg
Age	14 yrs	9 yrs	5 yrs	21 yrs	4 yrs	13	14
Sex	Male	Male	Female	Male	Male	Male	Female
Pregnancy and birth (weeks of gestation)	40 + 5/40, pain and poly-hydramnios	41/40, polyhydramnios	40/40, mild bilateral hydronephrosis	Term	No information	No information	Term
Birth weight	3.18 kg	3.22 kg	3.085 kg	2.8 kg	No information	No information	No information
NEURODEVELOPMENT
Developmental Delay	YES	YES—severe	YES	YES	YES	YES—Global	YES
Speech delay	YES—non-verbal until the age of 4 yrs	YES—severe	YES—severe, non-verbal at 24 months	YES	YES	No information	YES
Motor delay	YES	YES—moderate	YES—moderate	YES—walked at 20 months	YES	No information	YES
Intellectual disability	YES—moderate	YES—severe	YES	YES—severe	No information	No information	YES
Regression	NO	YES	NO	NO	No information	No information	No information
OTHER NEUROLOGY
Epilepsy/Seizures	NO	NO	NO	NO	No information	No information	NO
MRI abnormalities	NO	YES—thin corpus callosum	YES—mild unilateral cerebellar heterotopia	Mild cortical atrophy	No information	No information	No information
Micro/Macrocephaly	NO	NO	NO	NO	No information	No information	NO
Sleep disturbances	NO	YES	NO	YES	No information	No information	NO
Abnormal movements	NO	YES	NO	NO	YES—Joint hypermobility	No information	NO
Hypotonia	YES	YES	YES	NO	No information	No information	YES
Vision	YES –moderate myopia, surgery for bilateral strabismus	YES	No information	NO	No information	No information	Hypermetropic astigmatism
Hearing impairment	NO	YES	NO	NO	No information	No information	NO
Facial dysmorphology	YES—prominent forehead	YES—narrow palpebral fissures, left eye ptosis, short philtrum with thin upper lip	YES—triangular face, prominent forehead, pointed eyebrows and mild synophrys, low nasal bridge and a short upturned nose, small but normally placed ears. There are prominent forehead veins and thin, translucent skin	YES—prominent forehead, narrow palpebral fissures, protruding columella, flared nares, wide mouth, thin lips	No information	YES—abnormalities of the proximal phalanx of the thumb, deeply set eyes, global developmental delay, a prominent forehead, a thin vermilion border, a wide mouth, and a broad nose	YES- small mouth, downward-facing eyelid rims, upturned nose, thyroid goiter.
BEHAVIOUR
ASD/Autistic features	YES	YES	NO	YES, Asperger	No information	No information	NO
ADD/ADHD	YES	YES	NO	NO	No information	No information	NO
Anxiety	YES	NO	No information	YES	No information	No information	NO
Obsessive behaviour	YES	YES	No information	NO	No information	No information	No information
Emotional lability	YES	NO	No information	YES	No information	No information	No information
Aggressive behaviour	YES	YES	No information	YES	No information	No information	YES
GENERAL HEALTH
Haematological abnormalities (e.g anaemia, thrombocytopaenia)	NO	NO	NO	NO	No information	No information	NO
Gastrointestinal symptoms (e.g reflux, feeding problems, constipation)	NO	No information	NO	Difficulty with chewing/swallowing food	No information	No information	NO
Joint hypermobility	NO	NO	YES	NO	No information	No information	No information
Current Height	No information	No information	3rd centile	165 cm	No information	No information	154 cm
Current Weight	No information	No information	No information	73 kg	No information	No information	49 Kg
Current Head circumference	No information	No information	50th centile	Unavailable	No information	No information	No information
Other ocular abnormalities (strabismus)	YES—surgery for strabismus	YES—bilateral optic nerve hypoplasia	No information	NO	No information	No information	NO
Other musculoskeletal features (e.g. contractures, scoliosis)	YES—trigger finger on the right hand	NO	NO	NO	No information	No information	YES- weak knees, flat foot - pronated bilaterally.
Cardiac anomalies	Rhythm abnormalities	Rhythm abnormalities	NO	NO	No information	No information	NO
Dental features	NO	YES—pointy teeth	NO	NO	No information	No information	NO
Other genetic variants	No information	No information	No information	No information	No information	VUS variant in SPEN gene (c.2510A​>T p.Glu837Val)	Secondary finding: VUS variant in FGFR1 gene (c.2200C>T p.Arg734Trp). This variant was inherited from the mother .
